# Supplementary material for: Manganese-Based Electrocatalysts for Acidic Oxygen Evolution: Development and Performance Evaluation
Source: Nanomaterials (Basel). 2025 Sep 18;15(18):1434. doi: 10.3390/nano15181434 (PMC12472920; doi:10.3390/nano15181434)
Supplement: Supplementary file 1 [file nanomaterials-15-01434-s001.zip]

Archive with 1 entries (1 files):
- nanomaterials-3835935-supplementary.pdf
